# Supplementary material for: Hepatitis B Virus in West African Children: Systematic Review and Meta-Analysis of HIV and Other Factors Associated with Hepatitis B Infection
Source: Int J Environ Res Public Health. 2023 Feb 25;20(5):4142. doi: 10.3390/ijerph20054142 (PMC10002029; doi:10.3390/ijerph20054142)
Supplement: Supplementary file 1 [file ijerph-20-04142-s001.zip › Supplement dataS1.xlsx]

## Sheet: Feuil1
		COUNTRY	Study type	Sample size	Nomber AgHBs+	Prevalence
		Benin	cross- sectional	104	10	9.7
		Burkina Faso	cohort	2383	103	4.3
		Ghana	cross- sectional	1161	19	1.6
		Ivory Coast	cross- sectional	282	15	5.3
		Nigeria	cross- sectional	3747	270	7.2
		Senegal	cross- sectional	3417	80	2.3
		Togo	cross- sectional	210	3	1.4
