# Supplementary material for: Hepatitis B Virus in West African Children: Systematic Review and Meta-Analysis of HIV and Other Factors Associated with Hepatitis B Infection
Source: Int J Environ Res Public Health. 2023 Feb 25;20(5):4142. doi: 10.3390/ijerph20054142 (PMC10002029; doi:10.3390/ijerph20054142)
Supplement: Supplementary file 1 [file ijerph-20-04142-s001.zip › Supplement dataS2.xlsx]

## Sheet: Feuil1
ID	Title	DOI or PMID and Journal	1st author	YEAR	COUNTRY	Study type	Sample size	Nomber AgHBs+	Globale prevalence (%)
RS01	Prevalence and risk factors of hepatitis b infection in HIV infected children seen at national hospital Abuja	DOI:http://dx.doi.org/10.4314/njp.v48i2.1 Nigerian journal	Adeoye OA, 2021, Nigeria [28]	2021	NIGERIA	cross- sectional	261	3	1.15
RS03 (there s HBC here need to discuss)	Prevalence and Clinical and Immunoviralogical Profile of Human Immunodeficiency Virus-Hepatitis B Coinfection among Children in an Antiretroviral Therapy Programme in Benue State, Nigeria	PMCID: PMC3649331 DOI: 10.1155/2013/932697 ISRN Pediatr	Anigilaje EA, 2013, Nigeria [29]	2013	NIGERIA	cross- sectional	395	31	7.8
RS05	Frequency of HIV and viral hepatitis B co-infection in children aged 1 to 15 years attended in a hospital environment in Parakou (Benin)	Curr Pediatr Res 2015;19(2):81-89	d'Almeida M, 2015, Benin [31]	2015	BENIN	cross- sectional	104	10	9.62
RS08	Seroprevalence of HBV and HIV co-infection in children and outcomes following highly active antiretroviral therapy (HAART) in Uyo, South-South Nigeria	PMID: 24940318 PMCID: PMC4056492 DOI: 10.4314/ahs.v13i4.14	Ikpeme EE, 2013, Nigeria [33]	2013	NIGERIA	cohort	166	10	6.02
RS15	HBs Antigen in Children with Suspicion of HIV infection	PMID: 11695732 DOI: 10.1093/tropej/47.5.303	Nacro B, 2001, Burkina Faso [37]	2001	BURKINA FASO	cross- sectional	103	41	39.8
RS17	Prevalence of Hepatitis B co-infection amongst HIV infected children attending a care and treatment centre in Owerri, South-eastern Nigeria	Pan African Medical Journal – ISSN: 1937- 8688	Nwolisa E, 2013, Nigeria [38]	2013	NIGERIA	cross- sectional	139	8	5.8
RS19	Prevalence and molecular characterization of hepatitis B virus infection in HIV-infected children in Senegal	doi.org/10.1016/j.clinre.2020.07.007	Toyé RM, 2021, Senegal [39]	2021	SENEGAL	RETROSPECTIVE	613	25	4.1
RS21	Study of hepatic functions and prevalence of hepatitis B surface antigenaemia in Nigerian children with human immunodeficiency virus infection		Ashir GM, 2009, Nigeria [40]	2009	NIGERIA	cross- sectional	284	54	2.8
RS27	Impact of Highly Active Antiretroviral Therapy on Chronic Hepatitis B Serological Markers among Senegalese HIV Co-infected Children	DOI: 10.21106/ijma.321	Ba A, 2018, Senegal [44]	2018	SENEGAL	cross- sectional	252	7	2.8
