# Supplementary material for: Hepatitis B Virus in West African Children: Systematic Review and Meta-Analysis of HIV and Other Factors Associated with Hepatitis B Infection
Source: Int J Environ Res Public Health. 2023 Feb 25;20(5):4142. doi: 10.3390/ijerph20054142 (PMC10002029; doi:10.3390/ijerph20054142)
Supplement: Supplementary file 1 [file ijerph-20-04142-s001.zip › Supplement dataS3.xlsx]

## Sheet: Feuil1
			Before sensitive analysis
				After excluded studies from (Bukbuk AD, Nigeria 2013 and Nacro B, Burkina Faso 2001)
